# Supplementary material for: Microfluidic generation of nanoparticles using standing wave induced ultrasonic spray drying
Source: Nanoscale Adv. 2025 Mar 6;7(9):2568–74. doi: 10.1039/d4na01012d (PMC11905916; doi:10.1039/d4na01012d)
Supplement: NA-007-D4NA01012D-s001 [file NA-007-D4NA01012D-s001.csv]

	Continuous Sonication	Pulsed sonication
Used power for sonication [W]	3,00	0,48
corresponding error bars [W]	0,82	0,05
Average plug size [mm]	2,18	2,81
corresponding error bars [mm]	0,21	0,09
Ratio of plugs atomizing [%]	76,17	82,94
corresponding error bars [%]	7,68	16,16
