# Supplementary material for: Microfluidic generation of nanoparticles using standing wave induced ultrasonic spray drying
Source: Nanoscale Adv. 2025 Mar 6;7(9):2568–74. doi: 10.1039/d4na01012d (PMC11905916; doi:10.1039/d4na01012d)
Supplement: NA-007-D4NA01012D-s002 [file NA-007-D4NA01012D-s002.csv]

	Number fraction of plugs [%]
Plug Length [mm]	Plug length of all plugs	Plug length of atomizing plugs
0,1	0,00	0,00
0,2	0,29	0,00
0,3	1,90	0,00
0,4	2,48	0,00
0,5	1,60	0,00
0,6	1,90	0,00
0,7	1,46	0,00
0,8	2,33	0,00
0,9	3,06	0,28
1	3,64	0,57
1,1	3,94	3,68
1,2	6,85	15,58
1,3	12,10	36,26
1,4	4,52	6,80
1,5	1,75	0,00
1,6	1,75	0,00
1,7	3,64	0,00
1,8	2,19	0,00
1,9	3,35	0,00
2	2,77	0,00
2,1	3,79	0,00
2,2	1,31	0,00
2,3	1,75	0,28
2,4	2,92	0,85
2,5	2,04	9,63
2,6	5,69	13,60
2,7	2,19	0,28
2,8	1,46	0,00
2,9	1,46	0,28
3	0,87	0,00
3,1	1,02	0,00
3,2	0,29	0,00
3,3	1,31	0,00
3,4	0,58	0,00
3,5	1,17	0,00
3,6	0,44	0,00
3,7	0,15	0,57
3,8	0,73	2,27
3,9	1,17	5,67
4	0,58	0,00
4,1	0,15	0,00
4,2	0,15	0,00
4,3	0,29	0,00
4,4	0,44	0,00
4,5	0,58	0,00
4,6	0,44	0,00
4,7	0,29	0,00
4,8	0,44	0,00
4,9	0,15	0,00
5	0,29	0,00
5,1	0,15	1,13
5,2	0,58	1,13
5,3	0,73	0,28
5,4	0,29	0,00
5,5	0,00	0,00
5,6	0,15	0,00
5,7	0,15	0,00
5,8	0,15	0,00
5,9	0,00	0,00
6	0,00	0,00
More	2,186588921	0,849858357
