# Supplementary material for: Microfluidic generation of nanoparticles using standing wave induced ultrasonic spray drying
Source: Nanoscale Adv. 2025 Mar 6;7(9):2568–74. doi: 10.1039/d4na01012d (PMC11905916; doi:10.1039/d4na01012d)
Supplement: NA-007-D4NA01012D-s004 [file NA-007-D4NA01012D-s004.csv]

Upper border of fraction [µm]	Number fraction
1	0
2	0
3	0.000140173815531259
4	0.0204653770675638
5	0.104990187832913
6	0.204093075413513
7	0.128959910288758
8	0.146902158676759
9	0.132884777123633
10	0.0709279506588169
11	0.0613961312026913
12	0.0284552845528455
13	0.0235492010092515
14	0.0180824222035324
15	0.012475469582282
16	0.0130361648444071
17	0.00630782169890664
18	0.0064479955144379
19	0.00588730025231287
20	0.00336417157275021
21	0.00350434538828147
22	0.00210260723296888
23	0.00140173815531259
24	0.000841042893187553
25	0.00140173815531259
26	0.000841042893187553
27	0.000140173815531259
28	0.000140173815531259
29	0.000420521446593776
30	0.000280347631062518
